# Supplementary material for: Optimization of the Recovery of Secondary Metabolites from Defatted Brassica carinata Meal and Its Effects on the Extractability and Functional Properties of Proteins
Source: Foods. 2022 Feb 1;11(3):429. doi: 10.3390/foods11030429 (PMC8834076; doi:10.3390/foods11030429)
Supplement: Supplementary file 1 [file foods-11-00429-s001.zip]

Archive with 1 entries (1 files):
- foods-1575867-supplementary.pdf
